# Supplementary material for: Phylogeny and Functional Traits Jointly Shape Global Rice Pest Invasions
Source: Insects. 2026 May 14;17(5):500. doi: 10.3390/insects17050500 (PMC13207550; doi:10.3390/insects17050500)
Supplement: Supplementary file 1 [file insects-17-00500-s001.zip]

Archive with 1 entries (1 files):
- insects-4303198-supplementary.pdf
